# Supplementary material for: Factors associated with medical students’ scores on the National Licensing Exam in Peru: a systematic review
Source: J Educ Eval Health Prof. 2022 Dec 29;19:38. doi: 10.3352/jeehp.2022.19.38 (PMC9889888; doi:10.3352/jeehp.2022.19.38)
Supplement: Supplementary file 1 [file jeehp-19-38-dataset.xlsx]

## Sheet: Hoja1
Author	Franco Miranda	Baldera Aquino	Flores Cohaila	Sosa & Sulca	Huamaní	Ramos Supa	Zuni Chavez	Mendoza	Arenas-Significación	Salazar Saavedra	Quispe Chacón	Vojvodic Hernández
year	2020	2021	2020	2018	2011	2020	2017	2021	2012	2015	2018	2019
city	Arequipa	Huánuco	Tacna	Huánuco	-	Arequipa	Lima	-	Lima	Lima	Arequipa	Lima
research type	Thesis	Thesis	Thesis	Thesis	Paper	Thesis	Thesis	Paper	Paper	Thesis	Thesis	Thesis
study design	cross-sectional	case control	cross-sectional	cross-sectional	cross-sectional	cross-sectional	cross-sectional	cross-sectional	cross-sectional	cross-sectional	cross-sectional	cross-sectional
sample	187	123	45	98	6556	72	105	30750	146	256	120	42	38500	3208.33	9247.95
ENAM score	frequency only: 28.90% disapproval rate	frequency only: 33.33% disapproval rate	12.4 (+/-1.64); 16% disapproval rate	12.6 (+/-1.3)	11.7; 36% disapproval rate	13.5 (+/-1.80)	Loayza: 12 Bernales: 13 (Self-report)	11.3; 42.80% disapproval rate	14.03 (+/-1.19) regular students; 13.19 (+/-1.38) irregular students	12.81 (+/-1.63)	disapproval rate 16.7%	n.d.
students demographic	female 52.50%; age <26 years-old 57.80%; single 72.19%;	female: 39.83%;	female: 68.90%; age 27 (+/-3.92), academic status	female: 36.70%; age 26.4 (+/-2.32); academic status	nationality	female: 51.39%; age <25 50%; academic status	female 66.70%; age 25.9; single 66.3%	nationality	female 54.70%; academic status	female 37.90%	female 56.70%; age <25 52.50%; single 90%; academic status	Female 64.28%; age 24.31 (+/-1.54); 97.62% single;
socioeconomic status	Measure with socioeconomic index: 69.5% medium-high status; career funding: parents 53.4%	Not working during internship: 70.8%	n.d.	career funding: parents 87%	n.d.	n.d.	n.d.	n.d.	n.d.	n.d.	n.d.	n.d.
students enviroment	n.d.	Internship satisfaction	n.d.	Internship setting	medical school	internship setting	medical school, internship settingl	medical school	internship setting	internship setting	n.d.	n.d.
learning activities	Study resources: videos and academy	n.d.	n.d.	Study resources: video, question bank, notes; preparation time: 5.1 (+/-4.38) months before exam, 93.78 (+/-5.97) minutes per day	n.d.	preparation time; study resources: academy	learning styles	n.d.	n.d.	n.d.	study resources	n.d.
psychological factors	n.d.	Learning strategies; Test Anxiety	n.d.	n.d.	n.d.	study habits; motivational scale;study techniques;	Self-perceived barriers	n.d.	n.d.	n.d.	n.d.	Resilience
prior academic achievement	n.d.	n.d.	GPA: 13.27 (+/-0.74), >13 (68.9%); Progress Test: 9.46 (+/-1.49)	GPA: 14.3 (+/-0.4)	GPA: 13.4	Academic achievement ranking (upper third, non upper third) ;Simulation tests;	n.d.	n.d.	Academic achievement ranking (upper third, non upper third) ;Simulation tests;	GPA: 14.653 (+/-0.777); simulation tests	Academic achievement ranking (upper third, non upper third)	n.d.
Variables with possitive relationship	sex (male); marital status (single); higher socioeconomic level; career funded by parents; GPA; study resources: academy	self-regulation strategies: metacognitive strategies, information seeking strategies, information processing strategies	GPA; progress test	GPA; videos; internship setting (EsSalud); daily preparation time;	GPA	Study techniques; Study companion; GPA; internship setting, regular academic status	active learning style; internship setting (Bernales)	non-capital	internship setting (EsSalud); GPA; regular academic status	GPA; simulation test (low)	Internship setting (EsSalud); regular academic status; GPA;	Resilience
Variables with negative relationship	age (older); nationality (non peruvian)	test-anxiety level	-	Question bank; older age;	-	Amotivation; age (older)	tiredness	nationality (non peruvian)	-	-	older age	-
Variables with no association	family disfunction	internship satisfaction; self-regulation strategies: afective components, resource managemt	sex, age, academic status	in person academy; sex; career funding; preparation time (months)	-	Sex;Use of academy; Simulation tests; preparation time	-		sex;	academic rank	sex; marital status, number of children; use of academy	-
Regression model bivariate	n.d.	High motivational strategies OR 0.12 (0.04 to 0.38); High test-anxiety OR 6.86 (1.52 to 30.93)	multi	n.d.	multi	n.d.	n.d.	multi	multi	multi	multi	-
Regression model multivariate	n.d.	n.d.	GPA (>13) OR 0.62 (0.01 to 0.7) adjusted by sex, academic status, progress test	n.d.	GPA Bland Altman 0.272 (0.260 to 0.284)	n.d.	n.d.	private medical schools PR 1.42 (1.37 to 1.47); Cuba PR 8.45 (7.93 to 8.99); non peruvian PR 1.59 (1.18 to 1.23)	academic status OR 0.355 (0.14 to 0.88); Higher third OR 0.241 (0.1 to 0.585)	ENAM >12.5: Male sex OR 2.733 (1.301 to 5.739); Internship setting EsSALUD OR 6.419 (2.07 to 19.87); grade exam 2.55 (OR 1.025 to 6.37); GPA OR 10.94 (4.139 TO 28.98) per point and Simulation TEST OR 1.199 (1.058 to 1.359)	ENAM disapproval: Age (>25) OR 2.67 (2.07 to 3.273); Irregular academic status OR 0.34 (0.14 to 0.55); lower third OR 0.12 (0.06 to 0.28); no continous capacity OR 0.19 (0.03 to 0.35)	-
comments		bad statistics methods, only bivariate								bad statistics methods	bad statistics methods	-
